# Supplementary material for: Comparison of Different Methods of Molecular Detection of Erwinia amylovora in Plant Material
Source: Curr Issues Mol Biol. 2025 Dec 11;47(12):1034. doi: 10.3390/cimb47121034 (PMC12731753; doi:10.3390/cimb47121034)
Supplement: Supplementary file 1 [file cimb-47-01034-s001.zip]

Archive with 1 entries (1 files):
- cimb-4021380-supplementary.txt
